# Supplementary material for: Comparative genomic analysis of Streptococcus suis reveals significant genomic diversity among different serotypes
Source: BMC Genomics. 2011 Oct 25;12:523. doi: 10.1186/1471-2164-12-523 (PMC3227697; doi:10.1186/1471-2164-12-523)
Supplement: Additional file 1 — Pseudogenes and truncated genes in S. suis genomes. Orthologues where present are presented in the same row. The systematic ID of mutated genes are indicated. Where orthologues in the other strains are not mutated they are listed as intact. Where orthologues are not present in the other strains they are listed as absent. [file 1471-2164-12-523-S1.XLS]

## Sheet: Sheet1
Additional file 1 –Pseudogenes and truncated genes in S. suis genomes
Product	SS12	D9	D12	ST1
alkylhydroperoxidase like protein, AhpD family	absent	SSUD9_0580	intact	absent
Carboxylesterase type B	absent	SSUD9_1858	absent	absent
conserved hypothetical protein	absent	SSUD9_0852	absent	absent
conserved hypothetical protein	absent	SSUD9_0855	absent	absent
DNA integration/recombination/inversion protein	absent	absent	SSUD12_0491	absent
glyceraldehyde-3-phosphate dehydrogenase, NADP-dependent	absent	absent	SSUD12_0735	absent
integrase family protein	absent	SSUD9_1931	absent	absent
phage polymerase	absent	absent	SSUD12_1191	absent
PTS modulated transcriptional regulator, MtlR family	absent	SSUD9_1848	absent	absent
putative pilus subunit protein	absent	absent	absent	SSUST1_0502
transposase, IS116/IS110/IS902 family protein	absent	absent	SSUD12_1069	absent
transposase, IS116/IS110/IS902 family protein	absent	absent	SSUD12_1148	absent
transposase, IS116/IS110/IS902 family protein	absent	absent	SSUD12_1466	absent
transposase, IS4 family protein	absent	absent	SSUD12_1918	absent
3-demethylubiquinone-9 3-methyltransferase	intact	intact	SSUD12_1991	intact
3-isopropylmalate dehydrogenase	intact	SSUD9_1965	intact	intact
4-alpha-glucanotransferase	intact	intact	intact	SSUST1_0390
5'-methylthioadenosine/S-adenosylhomocysteine nucleosidase	intact	SSUD9_1575	intact	intact
A/G-specific adenine glycosylase	intact	SSUD9_1230	intact	intact
ABC transporter ATP-binding membrane protein	intact	intact	intact	SSUST1_0280
ABC transporter ATP-binding protein	intact	SSUD9_0310	intact	intact
ABC transporter ATP-binding protein	intact	intact	intact	SSUST1_1007
ABC-type amino acid transport system, permease component	intact	SSUD9_0624	intact	intact
ABC-type multidrug transport system, ATPase and permease component	intact	intact	intact	SSUST1_0554
ABC-type multidrug transport system, ATPase and permease component	intact	intact	intact	SSUST1_1035
ABC-type phosphate transport system, permease component	intact	SSUD9_1275	intact	intact
ABC-type uncharacterized transport system, ATPase component	intact	intact	SSUD12_1712	intact
acetyltransferase	intact	absent	absent	SSUST1_0233
amidophosphoribosyltransferase	intact	intact	intact	SSUST1_0437
amino acid carrier protein	intact	SSUD9_0270	intact	intact
Argininosuccinate synthase	intact	intact	intact	SSUST1_1910
ATP-dependent Clp protease ATP-binding subunit	intact	SSUD9_0514	intact	intact
AzlC family protein	intact	SSUD9_0179	intact	intact
cell division protease FtsH	intact	intact	SSUD12_0015	intact
cell envelope proteinase	intact	SSUD9_0960	intact	SSUST1_1023
cell wall/surface repeat protein	intact	SSUD9_0492	absent	absent
conserved hypothetical protein	intact	SSUD9_0621	intact	intact
conserved hypothetical protein	intact	SSUD9_2050	intact	intact
conserved hypothetical protein	intact	SSUD9_2110	intact	intact
conserved hypothetical protein	intact	intact	intact	SSUST1_0579
conserved hypothetical protein	intact	intact	intact	SSUST1_0650
conserved hypothetical protein	intact	intact	intact	SSUST1_0765
copper-transporting ATPase	intact	SSUD9_0222	intact	intact
D-alanyl-lipoteichoic acid biosynthesis protein	intact	intact	SSUD12_1228	intact
DNA primase	intact	intact	intact	SSUST1_1902
endonuclease III	intact	SSUD9_0964	intact	intact
FAD dependent oxidoreductase	intact	intact	intact	SSUST1_1267
Fe-S-cluster redox protein	intact	intact	SSUD12_1653	intact
fructose-1-phosphate kinase-like protein	intact	SSUD9_0209	intact	intact
galactose mutarotase-like protein	intact	intact	absent	SSUST1_0908
gamma-glutamyl phosphate reductase	intact	intact	intact	SSUST1_1252
glutamate 5-kinase	intact	intact	intact	SSUST1_1254
glycerate kinase	intact	intact	intact	SSUST1_1404
glycoside hydrolase family 3 domain protein	intact	intact	intact	SSUST1_0802
GTP-binding proten HflX	intact	SSUD9_0676	intact	intact
HAD superfamily hydrolase	intact	SSUD9_0895	intact	intact
hypothetical protein	intact	intact	SSUD12_0054	absent
hypothetical protein	intact	SSUD9_1299	absent	intact
hypothetical protein	intact	SSUD9_1162	intact	intact
hypothetical protein	intact	SSUD9_1594	intact	intact
hypothetical protein	intact	SSUD9_1597	intact	intact
hypothetical protein	intact	intact	SSUD12_1122	intact
hypothetical protein	intact	intact	SSUD12_1253	intact
hypothetical protein	intact	absent	absent	SSUST1_0461
hypothetical protein	intact	intact	intact	SSUST1_0541
hypothetical protein	intact	absent	absent	SSUST1_1208
IgA-specific zinc metalloproteinase	intact	SSUD9_1167	intact	SSUST1_0920
integrase family protein	intact	absent	absent	SSUST1_1356
LPXTG-motif cell wall anchor domain protein	intact	SSUD9_0296	SSUD12_0245	intact
L-serine dehydratase, alpha chain	intact	SSUD9_2165	intact	intact
Luciferase-like monooxygenase	intact	intact	intact	SSUST1_0517
Mac 1 domain protein	intact	intact	SSUD12_1391	intact
MATE efflux family protein	intact	intact	intact	SSUST1_1193
muramidase-released protein	intact	SSUD9_0907	absent	absent
O-acetylhomoserine (thiol)-lyase	intact	SSUD9_1175	intact	intact
peptidase M22 glycoprotease	intact	intact	SSUD12_0159	intact
phosphoesterase RecJ domain protein	intact	intact	SSUD12_2117	intact
phosphoglucomutase/phosphomannomutase alpha/beta/alpha domain I	intact	intact	SSUD12_0919	intact
phosphoribosylaminoimidazole synthetase	intact	intact	SSUD12_0031	intact
phosphoribosylformylglycinamidine synthase domain-containing protein	intact	intact	SSUD12_0028	intact
putative cyclo-nucleotide phosphodiesterase	intact	intact	intact	SSUST1_1992
putative transcriptional regulator	intact	intact	intact	SSUST1_0385
pyridine nucleotide-disulphide oxidoreductase	intact	SSUD9_0866	intact	intact
regulatory protein, MarR	intact	intact	SSUD12_1354	intact
ribonucleases G and E	intact	absent	absent	SSUST1_0473
serum opacity factor	intact	SSUD9_1670	intact	SSUST1_1540
Signal transduction histidine kinase	intact	SSUD9_1591	intact	intact
transcription antitermination protein NusB	intact	intact	intact	SSUST1_1706
transcriptional regulator, TetR family	intact	intact	intact	SSUST1_0331
transcriptional repressor PadR	intact	SSUD9_1640	intact	intact
transglutaminase domain protein	intact	intact	SSUD12_1778	intact
transposase	intact	SSUD9_0105 SSUD9_0362 SSUD9_0536 SSUD9_1195	SSUD12_0992	intact
transposase IS116/IS110/IS902 family protein	intact	intact	absent	SSUST1_0735
transposase IS204/IS1001/IS1096/IS1165 family protein	intact	SSUD9_0613 SSUD9_0646 SSUD9_0771	SSUD12_1401 SSUD12_0419 SSUD12_1226 SSUD12_0332 SSUD12_1570 SSUD12_1375	SSUST1_0167
transposase IS4 family protein	intact	SSUD9_0234 SSUD9_0294 SSUD9_0447 SSUD9_1068 SSUD9_1369 SSUD9_1727 SSUD9_1797	SSUD12_1006 SSUD12_0710 SSUD12_0342 SSUD12_1486 SSUD12_0202 SSUD12_0574 SSUD12_0983 SSUD12_0428	intact
trehalose synthase	intact	intact	SSUD12_0199	intact
tRNA (Guanine-N(1)-)-methyltransferase	intact	intact	SSUD12_0995	intact
Type II secretory pathway, ATPase PulE/Tfp pilus assembly pathway, ATPase PilB	intact	intact	intact	SSUST1_0138
UDP-N-acetylmuramoylalanyl-D-glutamate--L-lysine ligase	intact	SSUD9_0819	intact	intact
Xaa-Pro dipeptidyl-peptidase	intact	SSUD9_0201	intact	intact
methyl-accepting chemotaxis protein	SSU12_0256	intact	intact	SSUST1_0270
hypothetical protein	SSU12_0299	absent	SSUD12_0300	SSUST1_0321
phosphopantothenoylcysteine decarboxylase	SSU12_0643	SSUD9_0862	SSUD12_1115	SSUST1_1127
DNA alkylation repair protein	SSU12_0655	intact	intact	intact
Abortive infection bacteriophage resistance related protein	SSU12_0823	absent	absent	absent
Rhamnulose-1-phosphate aldolase	SSU12_0849	absent	absent	absent
hyaluronidase	SSU12_1116	intact	absent	intact
cell wall hydrolase/autolysin	SSU12_1191	SSUD9_0697	SSUD12_0659	SSUST1_0669
hypothetical protein	SSU12_1611	intact	intact	intact
glycosyl hydrolases family protein	SSU12_1853	absent	intact	intact
